# Supplementary material for: The family of Deg/HtrA proteases in plants
Source: BMC Plant Biol. 2012 Apr 20;12:52. doi: 10.1186/1471-2229-12-52 (PMC3473262; doi:10.1186/1471-2229-12-52)
Supplement: Additional file 3 — Original input data for the phylogenetic analysis. Original aa alignment data file that was subjected to the phylogenetic analysis process. [file 1471-2229-12-52-S3.txt]

71 210
At3g27925          ELATVRLFQENTPSVVYITNQDAFTLDVLEVPQGSGSGFVWDKQGH-IVTNYHVIRGDLRVTLADQTTF-DAKVVGFDQDK-DVAVLRIDLRPIPVSADLLVGQKVFAIGPFGLDH-TL-TTGVISGLRREISSTGRPIQDVIQTDAAINPGNSGGPLLDSSGTLIGINTAIYSPS--GASSGVGFSIPVDTVGGIVDQLVRF-GK----
POPTR_0001s34960   ELATVRLFQENTPSVVYITNQDAFTLDVLEVPQGSGSGFVWDNDGH-VVTNYHVIRGDLKVTLADQSTY-DAKVVGFDQDK-DVAVLRVDLRPIPVSADLLVGQKVFAIGPFGLDH-TL-TTGVISGLRREISSTGRPIQDVIQTDAAINPGNSGGPLLDSSGSLIGINTAIYSPS--GASSGVGFSIPVDTVSGIVDQLVRF-GK----
Os05g0568900       ELATVRLFQENTPSVVYITNQDAFTLDVLEVPQGSGSGFVWDKSGH-IVTNFHVIRGDLRVTLADQTVY-EAQVVGFDQDK-DVAVLRIKLRPVPVSADLLVGQKVFAIGPFGLDH-TL-TTGVISGLRREISSTGRPIQDVIQTDAAINPGNSGGPLLDSSGNLIGVNTAIYSPS--GASSGVGFSIPVDTVGGIVDQLIKF-GK----
Pp1s160_79V6       ELATVQLFQENTPSVVYITNRDVFTLDVMSVPQGSGSGFIWDKKGH-VVTNYHVIRGDLRVTLGDQSVY-EADVVGYDEDK-DVAVLHIDLRPLTVSSDLLVGQKVFAIGPFGLDH-TL-TTGVISGLRREISSTGRPIQDVIQTDAAINPGNSGGPLLDSAGNLIGINTAIYSPS--GASSGVGFSIPVDTVSGIVEQIVKF-GK----
Pp1s198_100V6      ELATVELFQDNTPSVVYITNRDVFTLDVMQVPQGSGSGFVWDKKGH-IVTNYHVIRGDLRVTMGDQTVY-EADIVGYDEDK-DVAVLHIDLRPLPVSYDLLVGQKVFAIGPFGLDH-TL-TTGVISGLRREISSTGRPIQDVIQTDAAINPGNSGGPLLDSGGNLIGINTAIYSPS--GASSGVGFSIPVDTVSSIVEQIVKY-GG----
Cre02.g088400      EQLTIEIFRKNTPSVVNVTNRDAFTMNMLELPQGQGSGFIWDATGH-VVTNYHVIQDDIKVTLSGGEEF-SAKVVGVDQDK-DIAVLQIGAPPTPLSADIVVGQKVFAIGPFGLDH-TL-TTGVVSGTGREIQSSGRPIQDVIQTDAAINPGNSGGPLLDSGGCLIGINTAIYSPT--GANNGVGFAIPVDIVKSSVGQIIQY-GK----
Cre14.g630550      EAAVVRLFERWRPSVVNISGQTFTTLDLAKVPTRTGQGLVSGDRGC-VVTAYHLVKGEVKVTLYDNSSY-TAKVLGHDAAK-DIAVLKLSLQPVSPAAGLRVGQCVYGIAPWGLGH-TL-SQGLVSGLGCELSGGLLPLKGVIAATTGLDPGSSGGVLLDSRGAVVGMLVSPASGGGGGGGGGRSYAVPLDAVRGLVAQILSY-GR----
Cre12.g498500      EVRAIRIFARNTPSVVNITNGFGRGGFSMDTEKVPGSGFVWDDKGH-IVTNYHVIKGEVKVTLLDQTTY-TAKVVGGDADK-DVAVLRLVLTPVTLSAQLLVGQRVFAIGPLGLEH-TL-TSGIVSGLNRELSTGTLTIKGLVQTDAAINPGNSGGVLLDSAGRVIGINTAIADPTGKGASSGVGFALPIDSVRGLVDQILTY-GR----
At4g18370          ---NVNLFQKTSPSVVYIEAKTSSGDILTDEENGKGSGFVWDKLGH-IVTNYHVIAKRCKVSLVTRFSK-EGKIVGLDPDN-DLAVLKIELNPVVLSNDLRVGQSCFAIGPYGYEN-TL-TIGVVSGLGREIPSNGKSISEAIQTDADINSGNSGGPLLDSYGHTIGVNTATFTRKGSGMSSGVNFAIPIDTVVRTVPYLIVY-GT----
POPTR_0011s02330   EDRVAHLFQESSPSVVFIKDKVPNRPEDRFMLTEDGSGFIWDKFGH-IVTNYHVVAKCCKVFLVNSLYR-EGTIIGFDPSY-DLAVLKVDLKPATLSRELHVGQSCFAIGPYGYEN-TL-TTGVVSGLGREIPSNGKAIRGAIQTDADINAGNSGGPLIDSYGHVIGVNTATFTRKGTGASSGVNFAIPIDTVVQYVPILIVY-GT----
Pp1s63_95V6        --SLIELFSVTSLSVVSVQNGTKTVGQPVSEDDVKGSGFIWDKFGH-IVTNYHVVAKKVQVSVLKITVH-DASLIGIDSSH-DLAVLKIDLTPIPVSEDIRVGQNCFAIGPYGFEH-TL-TTGVVSGLGREIPSAGLPIPGAIQTDAAINAGNSGGPLLDSFGRIIGVNTATFTRAGSGMSSGVNFAISIDTVRMLVP------------
Os12g0616600       EARVVRLFQEASPSVVFIKDPGRGGGQAVEAEDGEGSGFVWDTAGH-IVTNYHVVAKRCKVLLENSYLK-EGRLVGCDPSY-DLAVLKVDLRPALISKGLRVGQSCFAIGPYGYEH-TL-TTGVVSGLGREIPSNGRPIRGAIQTDAAINSGNSGGPLIDSYGHVIGVNTATFTRKGTGISSGVNFAIPIDTVVQSVPNLIVY-GT----
Cre02.g110600      DAISTAVYNASAPSVVSIAIVRAKSGIPTREPI--GSGIVWDTAGPHVVTNFHIIPPSLLEVTVTVHTL-GARVAGTDSIH-DLAVLQLLLAPIRLSADLRVGQTVYALGPQTPALTTTMSVGLVSGLQRSIPSVGARIYGVLQTDAVINAANSGGPLLDSAGRLVGLNAAVRSQTVSARGSGVGFALPADLLFDVVPKIILY-GN----
At5g39830          EGRIVQLFEKNTYSVVNIFDPQLKMTGVVEIPEGNGSGVVWDGQGY-IVTNYHVIGNVGRVNILVQKNF-EGKLVGADRAK-DLAVLKVDLKPIKVSNSLKVGQQCLAIGPFGFDH-TL-TVGVISGLNRDIFSTGVTIGGGIQTDAAINPGNSGGPLLDSKGNLIGINTAIFTQT--GTSAGVGFAIPSSTVLKIVPQLIQF-SK----
POPTR_0004s13440   EERIVQLFEKNTYSVVNIFDPQLNVTGMVEIPEGNGSGVVWDEQGH-IVTNYHVIGNVARVNILLQKNF-EGKLVGADRAK-DLAVLKVELKPIKVSSSLRVGQQCLAIGPFGFDH-TL-TVGVISGLNRDISSTGVTIGGGIQTDAAINPGNSGGPLLDSKGNLIGINTAIFTRT--GTSAGVGFAIPSSTVLKIALQLIQF-SK----
Os04g0459900       EKRIAELFETNTYSVVNIFDPQLNVTGVVEIPEGNGSGVVWDDSGH-IVTNYHVVGNVARVNILIQKNF-EGKLVGADRSK-DLAVLKVDLKPINVSSALRVGQQCLAIGPFGFDH-AL-TVGVISGLNRDIFSAGVTIGGGIQTDAAINPGNSGGPLLDSKGHMIGINTAIFTQT--GTSAGVGFAIPSSTVLKIAPQLIQF-GK----
Pp1s31_50V6        EERTVELFERNTYSVVNIFDPQVNMTGSVEVPEGNGSGFIWDEEGH-IVTNYHVIGSVARVTLLYQKNF-EAKLVGADKTK-DLAVLDVDLRPVKLSSKLRVGQRCLAIGPFGFDH-TL-TVGVVSGLNRDIFSTGVVIGGGIQTDAAINPGNSGGVLLDSNGNLIGINTAIFTRT--GTSAGVGFAIPIDTVAKLVPQLIAY-GK----
Pp1s79_92V6        ERNTVKVFQECSPSVANISTTIGMSMNPVEIPRGTGSAFVWDAEGH-VVTNYHVVMNKAKITLSDASTW-EGTVVGVAKNK-DLAVLKIALRPIVVSQALQVGQHVLAIGPFGLDR-TL-TSGIISGVGRDIRSGGAMIRGVVQTDASINPGNSGGPLLDSQGRLIGVNTAIYSPS--GASAGIGFAIPVDTVRRVVNELIRK-GK----
Pp1s21_138V6       ERNTVKVFQDCSPSVANITTNIGLSLNPIEIPRGTGSAFVWDTDGH-VVTNYHVVMNKAKITLADASTW-EGKVIGVAKNK-DLAVLKISLKPIVVSQALQVGQHVLAIGPFGLDR-TL-TSGIISGVGRDIRSGGATIRGVVQTDASINPGNSGGPLLDSQGRLIGVNTAIYSPS--GASAGVGFAIPVDTVRRVVNELIRK-GK----
Cre01.g028350      EAAIVSAFERANYSIVNVVDGRAAANPEVDIPEGNGTGLIWDGEGH-VVTNYHVLLNVAKVTLLLEQTL-DAVLVGVDRTR-DLAVLQLVLRPAALSATLRVGQQCLAIGPFGFSH-TL-TTGVISALNRDIKSLGTTIPGGIQTDAAINPGNSGGPLLDSSGAVIGINTAIFTPS--GSSAGVGFAIPVDMVKSVVPQLIAN-GR----
At5g27660          RDTIANAAARIGPAVVNLSV---PQGFHGISMGKSGSGTIIDADGT-ILTCAHVVVDRVDVTLQDGRTF-EGVVVNADLQS-DIALVKIKLPTAKLSSKLRPGDWVIAVGPLSLQN-TV-TAGIVSCVDRKSSDLGGKHREYLQTDCSINAGNSGGPLVNLDGEVIGVNIMK-----VLAADGLGFSVPIDSVSKIIEHFKKS-GR----
POPTR_0013s01900   RDTIANAAARVGPAVVNLSV---PKGFYGITTGKSGSGTIIDSNGT-ILTCAHVVVDKVDVTLQDGRTF-EGTVVNADLHS-DIAIVKIKLPTAKLSSKLRPGDWVVAMGPLSLQN-TV-TAGIVSCVDRKSSDLGGMRREYLQTDCAINMGNSGGPLINVDGEVVGVNIMK-----VLAADGLSFAVPIDSIAKIMEHFKRS-GR----
Os11g0246600       RNTIAKAAAAVGPAVVNISSTQETHGWVLEKSI--GSGTIIDPDGT-ILTCAHVVLDKVSVTLQDGREF-EGTVLNADRHS-DIAVVKIKLPSANLSSKLRPGDWVVALGPLSLQN-TV-TAGIVSCVDRKSSDLGGIRREYLQTDCAINKGNSGGPLVNLDGEIVGVNVMK-----VWAADGLSFAVPIDSIVKIVENFKKN-GR----
Pp1s180_15V6       RYAIADAAAKAAPAVVNVKV---SLGERNAFFGETGSGFIIQSDGT-ILTNAHVVATSLIVTLQDGRNF-EGEVVSFDSLS-DLAVIKVNLPVVKLSKDLRPGEWVVALGPLHLQN-TI-TAGIISCVDRKSSELEGVGTGYIQTDAAINQGNSGGPLLNLDGEVIGINTMK-----ALAADGVSFAIPIDSAIKIVDQLKKR-RH----
Pp1s152_167V6      QYNMEDITRKCKESVVHIMA---------STEKMSSGGSVWDTHGH-IITNNHVLISNLKVTLPDGTKY-EAVVVKRYKSQ-DLAMIKLRLVPVVTPYALNVGNFVFAIGPLSCEM-TV-SYGHVSCFPEQPINDGSLVRDAIQLDANINHGNSGGPIFNSRGECVGVIVCG------FRNSGINYGIPLKTVTNMVKRFKEESAEQKGE
SynHtrA            SNFVVDVVESTGPAVVRINAQAFNDPFLQRFFGSQGSGFIVSNDGK-IFTNAHVVDGEVTVTLKDGRSF-PGRVMGSDPST-DVAVVKIELPTVALSDHLQVGEWAIAIGPLGLDN-TV-TTGILSATGRRSADVPDKRVEFIQTDAAINPGNSGGPLLNADGQVIGMNTAI-----IQNAQGIGFAIPINKAQEIAQQLIAT-GK----
SynHhoA            ESFVAAAVSRSGPAVVRIDTPILDDPFFQEFFGRSGSGFIIDNSGI-ILTNAHVVDGKVVVTLRDGRTF-DGQVRGTDEVT-DLAVVKIELPVAPLSSNLQVGDWAIAVGPVGLDN-TV-TLGIISTLGRSAAQIPDKRVEFIQTDAAINPGNSGGPLLNARGEVIGINTAI-----RADATGIGFAIPIDQAKAIQNTLAAG-GT----
SynHhoB            LNFIARAVQKIGPAVVRIDSPMGDQPFFRRFFGEEGSGFILSSDGE-VLTNAHVVEGTVKVTLKDGSVL-EGKVMGIDTMT-DVAVVKVELPVVEISDRLQPGEWAIAIGPLGLDN-TV-TVGIISALGRSSSEVPDKRVRFIQTDAAINPGNSGGPLLNAKGEVIGVNTAI-----RADAQGLGFAIPIQTAQNVAENLFTK-GK----
At2g47940          TDPAKIHDASFLNAVVKVYCPDYSLPWQKQRQFTSGSAFMI-GDGK-LLTNAHCVEHQVKVKRRDDRKY-VAKVLVRGVDC-DIALLSVEAEPLRLGHLPRLQDSVTVVGPLGGDTISV-TKGVVSRIEVTSYAHGSSDLLGIQIDAAINPGNSGGPAFNDQGECIGVAFQV---YRSEETENIGYVIPTTVVSHFLTDYERN-GKYTG-
POPTR_0014s12970   FEPQNLKDAAFLDAVVKVYCPDYSLPWQKQRQYTSGSAFMI-GNGK-LLTNAHCVEYQVKVKRRDDTKY-VAKVLARGVDC-DIALLSVEAEPLKFGHLPRLQDAVTVVGPLGGDTISV-TKGVVSRIEVTSYAHGSSDLLGIQIDAAINPGNSGGPAFNDQGECIGVAFQV---YRSEEVENIGYVIPTTVVSHFLKDFERN-EKYTG-
POPTR_0020s00220   IEPQNLKDAAFLDAVVKVYCPDYSLPWQKQRQYTSGSAFMI-GNGK-LLTNAHCVEHQVKVKRRDDTKY-VAKVLARGVDC-DIALLSVEAEPLEFGCLPRLQDAVTVVGPLGGDTISV-TKGVVSRIEVTSYAHGSSDLLGIQIDAAINPGNSGGPAFSDQGECIGVAFQV---YRSEEVENIGYVIPTTVVSHFLNDYERT-GRYTG-
Os05g0147500       SDFEDLEEDKFLNAVVKVYCPDYGLPWQKQRQHASGSAFMI-GDGK-LLTNAHCVEHQVKVKRRDDKKY-IAKVLARGIEC-DLALLSVETEPLQLGRLPCLQDSVTVVGPLGGDTISV-TKGVVSRIEVTPYAHGTSDLLGIQIDAAINPGNSGGPAFNDHGECIGVAFQV---FRSDEAENIGYVIPTTVVSHFLNDYQKN-GKYTG-
At5g40200          SWETVVKVVPSMDAVVKVFCPNFSLPWQRKRQYSSSSGFII-GGRR-VLTNAHSVEHQVKLKKRSDTKY-LATVLAIGTEC-DIALLTVTVSPVEFGDLPALQDAVTVVGPIGGDTISV-TSGVVSRMEILSYVHGSTELLGLQIDAAINSGNSGGPAFNDKGKCVGIAFQS---LKHEDAENIGYVIPTPVIVHFIQDYEKH-DKYTG-
POPTR_0015s08440   PVEGVARVLPAMDAVVKVFCPNFSLPWQRKRQYSSSSGFVI-RGRR-VLTNAHSVEHQVKLKKRSDTKY-LATVLAIGTEC-DIALLTVNVSPVEFGELPALQDAVTVVGPIGGDTISV-TSGVVSRIEILSYVHGSTELLGLQIDAAINSGNSGGPAFNDKGECVGIAFQS---LKHEDAENIGYVIPTPVIKHFIQDYEKN-GAYTG-
POPTR_0012s07930   PVEGVTRVVPAMDAVVKVFCPNLSLPWQRKRQYSSSSGFVI-GGRR-VLTNAHSVEHQVKLKKRSDTKY-LATVLAIGTEC-DIALLTVNVSPVEFGELPSLQDAVTVVGPIGGDTISV-TSGVVSRIEILSYAHGSTELLGLQIDAAINSGNSGGPAFNDKGECVGIAFQS---LKHEDAENIGYVIPTPVIKHFIQDYEKN-GAYTG-
Pp1s8_140V6        DDVDEGPDAPFLDAVVKAGKFCYFGVDFCLRVRESISGFMI-QGRR-LLTNAHCVEHQVKVKRRDDTKF-VATVLAIGPEC-DIALLAVDVEPLKFGSLPRLQDAVTVVGPIGGESISV-TSGVVSRIEVTSYVHGASELLGVQIDAAINAGNSGGPVFHENGECVGIAFQS---LKGADAENIGYVIPTTVIHHFLSDYDTN-GKYTG-
Pp1s176_87V6       GRDDDLKDAPFMDAVVKVFCPNFSLPWQRKRQFSSSSGFII-KGRR-VLTNAHSVEHQVKVKKRSDTKY-LATVLAIGTEC-DIAMLTVSVTPVNFGSLPRLQDGVTVVGPIGGDTISV-TSGVVSRIEVTSYVHGATELLGVQIDAAINAGNSGGPAFNDRGECVGIAFQS---LKHEDAENIGYVIPTPVIDHFITDYVRN-NDYT--
Pp1s1_203V6        VGSEDVKDAPFMDAVVKVFCPNFSLPWQRKRQFSSSSGFII-KDRR-VLTNAHSVEHQVKVKKRSDTKY-LATVLAIGTEC-DIAMLTVSVTPVDFGSLPRLQDAVTVVGPIGGDTISV-TSGVVSRIEVTSYVHGATELLGVQIDAAINAGNSGGPAFNDRGECVGIAFQS---LKHEDAENIGYVIPTPVITHFITDYVRS-GDYTG-
Os02g0742500       GWDEVARVVPSMDAVVKVFCPNFSLPWQRKRQYSSSSGFII-GGRR-VLTNAHSVEHQVKLKKRSDTKY-LATVLAIGTEC-DIALLTVDVLPVEFGSLPALQDAVTVVGPIGGDTISV-TSGVVSRIEILSYVHGSTELLGLQIDAAINSGNSGGPAFNDRGKCVGIAFQS---LKHEDAENIGYVIPTPVIMHFIQDYEKS-GEYTG-
Os06g0234100       RWEQVAKVMPSMDAVVKVFCPNFSLPWQRKRQYSSSSGFII-GGHR-VLTNAHSVEHQVKLKKRSDTKY-LATVLAIGTEC-DIAMLTVEVSPLEFGSLPALQDAVTVVGPIGGDTISV-TSGVVSRIEILSYVHGSTELLGLQIDAAINSGNSGGPAFNDKGKCVGIAFQS---LKHEDVENIGYVIPTPVINHFIQDYEKS-GEYTG-
Cre19.g752200      --EAGQQLAPFMDAVVKVYCPNYSLPWQRKRQYSSSSGFVVSGGRNWLLTNAHSV----KVKRRDDRKF-LARVISVGVDC-DIAALQVDQSPLELGPLPRLQDGVAVVGPIGGDTISV-TAGVVSRIEVTDYSHGSTDLLAIQIDAAINGGNSGGPVFNRACQCVGIAFQA---LVGSDVENVGYVIPTPVVAHFLDDYTRT-GGFSG-
Cre02.g092000      --DPEAALSKALKSVVKIFCPNYALPWQMMAQSKSATGFVVALNSRRILTNAHAVTNQVMLRKHNARKY-PARVLAVGHEC-DIAMLTVDMEALEVGQLPSMQEAVMVVGPTGGDNVCV-TKGVVSRLDRQVYSHGRCALLTTQTDSAINSGNSGGPVLQGAGKLAGIAFQS---LIG--AENTGYVIPVPVVNHFLTDLERHGGRYTG-
Cre01.g013300      PLAYAEGMGSVLDSIIKIYTPNYTLPWQNHPKRESGTGFVV-HDRL-ILTNAHVVADYVLVKRHSGTKY-RADVQAVGHDC-DLALLSVTMLPLELGEVPELQQGVVVVGPTGGDNTSV-TSGVVSRVEVAQYAHAASHLMACQIDAAINPGNSGGPALQGD-QVVGVAFQN---LPG--AENIGYIIPTPVVRHFLSEVRKY-GSYQG-
Cre14.g617600      -TGELRRKAWALSSVLKVFVPNYAQPWQMCPQRTSGSAFVLDTKKRQILTNSHVVSNAVYVRRPAARKF-KAEVVCDGKVC-DLALLTVRLRGLEFVDVPELQSPIAVAGPVGGDNISV-TKGIVSRIALVRY-SATARLLSIQIDAAINPGNSGGPAFADGGKVAGVAFSK---NVSSSTDNIGYIIPYRVVRHFLEDAESH-GTYRG-
At1g65630          EKITTSAIDLALNSVVKVFTPRLFQPWQITMQSESGSGFVI-SGKK-ILTNAHVVANSVKVRKHSTTKY-KAKVQAVGHEC-DLAILEIDMNPLELGDIPSMQDTVYVVGPKGGDTISV-SKGVVSRVGPIKYSHSGTELLAIQIDAAINNGNSGGPVIMGN-KVAGVAFES---LCY--SDSIGYIIPTPVIRHFLNAIEES-GEDVS-
At1g65640          ENVTSSSIDFAVNSVVKVFTPSVLQPWRNWPQQESGSGFVI-SGKK-ILTNAHVVADFLQVRKHSPTKY-KAQVRAIGHEC-DLAILEIDMIPLELGEIPSLDESVAVFGPTGGDSVSI-TKGYVSRVEYTRYAHGGTTLLAIQTDAAINPGNSGGPAIIGN-KMAGVAFQK---DPS--ADNIGYIIPTPVIKHFLTAVEEN-GQYGG-
At5g36950          ISPAADAVDLALDSVVKIFTPSYFLPWQNKSQRESGSGFVI-SGRK-IITNAHVVADFVLVRKHSSIKH-RAEVQAVGHEC-DLAILVVDMNALELGDIPFLQEAVAVVGPQGGDNISV-TKGVVSRVEPTQYVHGATQLMAIQIDAAINPGNSGGPAIMGN-KVAGVAFQN---LSG--AENIGYIIPTPVIKHFINGVEEC-GKYIG-
POPTR_0008s07940   LSDAYSAIELALDSVVKIFTPNYFLPWQNKSQRETGSGFVI-TGKK-ILTNAHVVADFVLVRKHSPTKY-RAEVQAVGHEC-DLAILVVEMNFLELGDIPFLQEAVAVVGPQGGDNISV-TKGVVSRVEPTQYVHGASQLMAIQIDAAINPGNSGGPAIMGN-KVAGVAFQN---LSG--AENIGYIIPVPVIKHFINGVEES-GKYVG-
Os05g0417100       DTDAYAAVELALDSVVKVFTPNYFLPWQNKAQRESGSGFVI-PGRR-IITNAHVIADFVLVRKHSPTKY-KAEVQAVGHEC-DLALLKVDMNSLELGDIPFLQEAVAVVGPQGGDNISV-TKGVVSRVEPTQYAHGATQLMAIQIDAAINPGNSGGPAIMGD-KVAGVAFQN---LSG--AENIGYIIPVPVIKRFISGVEES-GKYSG-
Pp1s55_7V6         TQDPYLATEIALDAVVKIFAPNYFLPWQNKAQREVGSGFVI-SGRR-ILTNAHVVADHMMVRKHSPIKY-HAHIEAVGHEC-DLALVRVHMLELELGDIPFLQESVAVVGPQGGDNISV-TGGVVSRVEPTRYVHGAAHLMAIQIDAAINPGNSGGPALMED-KVVGVAFQN---LAN--AENIGYIIPVPVIKHFLADVEET-GDYIG-
At3g16540          IEESHPLDELVLDSVVKVFSYSKSKPWKTLDQKSSGTGFAI-AGRK-ILTNAHVVMAFVDVKRHSQIKY-KAKVQKISHEC-DLAILEIDMNPLELGDIPPLQEVVSVVG---GENICI-TKGLVLRVETRIYDYSDSDLLSIQIDATINDENSGGPVIMGN-KVVGVVYEI------------GFVIPTPIIKHFITSVQES-RQYSC-
At3g16550          IRKSPPVDELMLESVVEVFTYSKVKPWQTLNQESYGSGFAI-AGKK-ILTNAHVVEGFVHVKRHSQVKY-KAKVQKIAHEC-DLAILEIDMNPLEFGDIPPLNEIVYVVGPKAGETICV-TKGVVTGVKTGNYLRSSTKLLTIHIDATTYGGNSGGPVITGD-KVLGVLFQI---LGD--KKSTGVVIPTPIIRHFITGAEES-SHNAV-
At5g40560          KTIDSVATESVLNSVVKINTPNICYPWQNKPQKKSGSGFVI-PGKM-IITNAHVVKPLVLVIKRSPKKY-KAEVKAIGREC-DLAILVIEMNPLELGDMPFLQESVNVIGPTGGENISV-TKGVVSRIESMDYAHGAINLPAIQTDAAMNPGNSGGPVCIGN-KVVGVAFQT---LGH--SNNIGCLIPAPVVKHFITGVEKT-GQYVG-
At3g03380          AEDWRRALGKVVPAVVVLRT-TACRAFDTESAGASATGFIVDKRRGIILTNRHVVKAVVAEAMFNREEI-PIYPVYRDPVH-DFGFFCYDYQEIPLPEAASVGLEIRVVGNDSGEKVSI-LAGTLARLDRDAPHYNDFNTFYMQAASGTKGGSSGSPVIDWQGRAVALNAGS------KSSSASAFFLPLQRVVRALSFLQKSIDSRTDK
POPTR_0017s03050   AEDWRKALNKVVPAVVVLRT-TACRAFDTESAGASATGFVVDKRRGIILTNRHVVNPVVAEAMFNREEI-PVYPIYRDPVH-DFGFFRYDYEEIPLPEAACVGLEIRVVGNDSGEKVSI-LAGTLARLDRDAPHYNDFNTFYMQAASGTKGGSSGSPVIDWQGRAVALNAGS------KSSSASAFFLPLERVVRALEFLQKGRNSYSNK
POPTR_0004s08740   ADDWAETVNKVVPAVVVLQT-TTCRAFDTELPSSGATGFVVDKQRGIILTNRHVVKPVNAQAIFSNEET-PLRPIYRDPVH-DFGFFSYDYEEIPLPEAASVGLEIRVIGNDSSEKVSI-LSGILARLDRNAPAYNDFNTFYLQAASGTKPGSSGSPVIDKQGRAVALNAGS------SSSSSSAFYLPLERVVRALRLLQKCKDARANK
POPTR_0004s08720   TDDWRDAINKVVPAVVVLQT-TACRSFDTELPSSGATGFVVDKNRGIILTNRHVVTPVVAQAIFNNEEI-PVYPIYRDPVH-DFGFFRYDYEEIPLPEAASVGLEIRVIGNDSCEKVSI-LAGTLARLDRNAPTYNDFNTFYMQAASGTKRGSSGSPVIDKQGRAVALNAGG------SVSSSSAFYLHLERVVRALAFLQKSKDACKNK
Cre03.g180650      PEDWKRSLEKVVPCCVVLKV-TQTRAFDTEAAGSAATGFIVDKQRGLILTNRHVVKPIVAEAIFNREEL-PVVPLYYDPIH-DFGFLRFDVSEVPLPEGATVGLDIRVVGNDSGEKVSI-LAGTLARLDRDAPVYNDFNTFYLQAASGTKGGSSGSPVIDCQGRAVGLNAGG------KNKAASAYYLPLERVVRALKLIQASKDACDKP
Os02g0712000       AEDWRRALALVVPSVVVLRT-TAPRAFDTEVAGASATGFVVDKSRGIILTNRHVVKPVVAEAMFNREEI-PVYPLYRDPVH-DFGFFRYDYDEIPLPEAASVGLEIRVVGNDSGEKVSI-LAGTLARLDREAPYYNDFNTFYMQAASGTKGGSSGSPVVDCQGRAVALNAGS------KSSSASAFFLPLERVVRALNLIRDSWEAFGSK
Pp1s237_5V6        AEDWRKALNKVVPAVVVLRT-TATRAFDTEVAGASSTGFVVDKKRGILLTNRHVVKPIVAEAMFNREEI-SVYPLYRDPVH-DFGFLWFDYEEIPLPDAAQVGLEIRVVGNDSGEKVSI-LAGTLARLDRDAPHYNDFNTFYMQAASGTKGGSSGSPVIDIHGRAVALNAGS------KSASASAFFLPLERVVRALHLLQAQKDKSLKG
Pp1s21_327V6       AELWRKALKKVVPAVVVLRI-TTTRTFDTEVAGATATGFVVDKQRGIILTNRHVVGPVVAEAMFNREEI-LVYPLYRDPVH-DFGFFWYDYEEIPLPDAAAVGLEIRVVGNDSGEKVSI-LAGTLARLDRDAPHYNDFNTFYMQAASGTKRGSSGSPVIDIYGQAVALNAGS------RSSSASAFFLPLERVVRALHLLQEQKDMSLKG
At1g28320          SIPAQVAIEKAMESVCLITV--NDGVW--------ASGIILN-EHGLILTNAHLLEPDIRVRLCDSWTWCPANVVYICKEQLDIALLQLELQPITAFSSPPLGTTAHVVGPRCGLSPSI-CSGVVAKVVHAKRREVAEFPAMLETTAAVHPGGSGGAVLNSSGHMIGLVTSNARHGAGTVIPHLNFSIPCAVLAPIF-------------
POPTR_0004s04650   YCSSPPPVEKAMASICLITI--DELVW--------ASGVLLN-DQGLILTNAHLLEPNIRVRLDDPWIWCDAKVVHVCKGPLDVALLQLELFPTKVFECSSLGSKAYVIGPRCGFSPSI-CSGAVSKVVKAKAPGYSHIPAMLETTAAVHPGGSGGAVVNSEGHMIGLVTSKARHGGGTVIPHLNFSIPCAVLAPIF-------------
POPTR_0011s05510   HRPSPLPVEKAMASICLITI--DEAVW--------ASGVLLN-DQGLILTNAHLLEPNIRVRLDDPWIWCDAKVVYVCKGPLDVALLQLELCPTKVFKSPSLGSKAYIIGPRCGSSPSV-CSGVVSKVVKTKAPRNSHIPAMLETTAAVHPGGSGGAVINSEGHMIGLVTSNARHGGGTVIPHLNFSIPCAVLAPIF-------------
Cre12.g548200      GGVGSELPPWALDAVVLLRC---SGSW--------ATGVLVESRSGLLVTTAHLFQRVCWARVRTSHRWIRAKVVYVWNNHLDLAVLQLQQQPLPLAGSYGSGTPVWAVGP-GAEWPPLVSFGNVARVLR----GADGVPTMIIATTTTHAGGSGGALLDAAGRLVGLVTSNARHAGGATLPNMAFCIAAEELEPVLRWAAQR-AR----
Os05g0497700       QYDVSPSLTEAISSVVLVTV--SETSW--------ASGIILN-KNGLIMTNAHLLEPAISVRLDERKTWCNASVVFISKGPLDVALLQMELCAIRPFVCPTAGSSVYVVGPRSGLSSSL-SSGVVSKIVKIPSTNNMDIPVMLQTTAAVHPGASGGVLLDSLGRMVGLITSNAKHGGGSTIPHLNFSIPCKSLEMVF-------------
Pp1s196_28V        MQYVPSAVERAVTSVVLITI--GDGAW--------ASGVILN-KTGLILTNAHLLEPRIRVRLDQPRSWHAARPVYVSQGPLDIALLQLELHPITPKECPTPGSTAVVLGPRSELRPSV-SAGVVARVVKAGSSGKASKAAMLQTTAAVHPGGSGGAVVSGEGHMIGLVTSNARHSGGTVIPFLNFSVPYAALVPVF-------------
